# Supplementary material for: Resveratrol Reverts Tolerance and Restores Susceptibility to Chlorhexidine and Benzalkonium in Gram-Negative Bacteria, Gram-Positive Bacteria and Yeasts
Source: Antibiotics (Basel). 2022 Jul 18;11(7):961. doi: 10.3390/antibiotics11070961 (PMC9311544; doi:10.3390/antibiotics11070961)
Supplement: Supplementary file 1 [file antibiotics-11-00961-s001.zip]

Archive with 3 entries (3 files):
- Figure S1.jpg
- Figure S2.jpg
- Table S1_AM.xlsx
