# Supplementary material for: Resveratrol Reverts Tolerance and Restores Susceptibility to Chlorhexidine and Benzalkonium in Gram-Negative Bacteria, Gram-Positive Bacteria and Yeasts
Source: Antibiotics (Basel). 2022 Jul 18;11(7):961. doi: 10.3390/antibiotics11070961 (PMC9311544; doi:10.3390/antibiotics11070961)
Supplement: Supplementary file 1 [file antibiotics-11-00961-s001.zip › Table S1_AM.xlsx]

## Sheet: Foglio1
	Table S1. Chlorhexidine and benzalkonium MIC (mg/L) and MBC (MFC in the case of Candida) (mg/L) in a panel of 151 reference strains and clinical isolates of Gram-negative bacteria, Gram-positive bacteria and yeasts.
	Strain	MLST Genotype	reference (PMID)	MIC (MBC or MCF)		MIC
				CHX	BZK	RV
GRAM NEGATIVE BACTERIA	A. baumannii ATCC 19606	ST52	23786621	32 (32)	16 (16)	>1024
	A. baumannii ∆adeB ATCC19606	ST52	35197939	4(4)	8(8)	>1024
	A. baumannii ACICU	ST2	23786621	64(128)	16(32)	>1024
	A. baumanniiAYE	ST1	20456455	32 (32)	16 (16)	>1024
	A. baumannii LUH 5875	ST3	23786621	64(128)	16(32)	>1024
	A. baumanniiATCC 17978	ST437	17344419	32 (32)	16 (16)	>1024
	A. baumannii700	ST1	23786621	32 (32)	16 (16)	>1024
	A. baumannii2105	ST2	20456455	32 (32)	16 (16)	>1024
	A. baumannii2735	ST2	20456455	32 (32)	16 (16)	>1024
	A. baumannii3889	ST2	20456455	32(32)	8(8)	>1024
	A. baumannii4026	ST2	20456455	32 (32)	16 (16)	>1024
	A. baumannii4009	ST2	20456455	32 (32)	16 (16)	>1024
	A. baumannii3865	ST25	20456455	32(32)	8(8)	>1024
	A. baumannii3957	ST78	23786621	32 (32)	16 (16)	>1024
	A. baumannii3891	ST1	20456455	32 (32)	16 (16)	>1024
	A. baumannii3886	ST1	20456455	32 (32)	16 (16)	>1024
	A. baumannii3887	ST1	20456455	32 (32)	16 (16)	>1024
	A. baumannii2638	ST2	20456455	32 (32)	16 (16)	>1024
	A. baumannii3892	ST2	20456455	32 (32)	16 (16)	>1024
	A. baumannii3893	ST2	20456455	32 (32)	16 (16)	>1024
	A. baumannii3894	ST2	20456455	32 (32)	16 (16)	>1024
	A. baumannii4245	ST2	20456455	32 (32)	16 (16)	>1024
	A. baumannii3858	ST2	20456455	32 (32)	16 (16)	>1024
	A. baumannii4030	ST2	20456455	32 (32)	16 (16)	>1024
	A. baumannii3237	ST3	20456455	32(32)	8(8)	>1024
	A. baumannii3696	ST78	20456455	32 (32)	16 (16)	>1024
	A. baumannii3933	ST78	20456455	32 (32)	16 (16)	>1024
	A. baumannii4175	ST78	20456455	32 (32)	16 (16)	>1024
	A. baumannii3872	ST84	20456455	32 (32)	16 (16)	>1024
	A. baumannii3869	ST15	20456455	32(32)	8(8)	>1024
	A. baumannii3875	ST 84	20456455	32(32)	16 (16)	>1024
	A. baumannii2978	ST 82	20456455	32(32)	16 (16)	>1024
	A. baumannii2977	ST 82	20456455	32 (32)	16 (16)	>1024
	A. baumannii3866	ST 83	20456455	32(32)	8(8)	>1024
	A. baumannii 4025	ST3	20456455	32(32)	8(8)	>1024
	A. baumannii 2979	ST20	20456455	32(32)	8(8)	>1024
	A. baumannii3130	ST20	20456455	32 (32)	16 (16)	>1024
	A. baumannii3868	ST15	20456455	32(32)	8(8)	>1024
	A. baumannii3871	ST84	20456455	64(128)	16(32)	>1024
	A. baumannii3890	ST25	20456455	32 (32)	16 (16)	>1024
	A. baumannii3990	ST2	23786621	64(128)	16(32)	>1024
	A. baumannii3909	ST78	20456455	32 (32)	8(16)	>1024
	A. baumannii4190	ST25	20456455	32 (32)	16 (16)	>1024
	A. baumannii3911	ST78	23786621	64(128)	16(32)	>1024
	B. multivoransLMG 13010		26671758	32(64)	16(32)	>1024
GRAM NEGATIVE BACTERIA	B. multivoransLMG 16665		26671758	64(64)	32(64)	>1024
	B. multivoransLMG 17588		26671758	32(64)	16(32)	>1024
	B. ambifaria LMG 17828		26671758	16(64)	16(32)	>1024
	B. ambifariaLMG 19182		26671758	8(16)	8(16)	>1024
	B.ambifariaLMG 19467		26671758	16(16)	8(16)	>1024
	B.cenocepaciaLMG 16654		26671758	64 (64)	64 (64)	>1024
	B. cenocepaciaLMG 18863		26671758	64(128)	64(64)	>1024
	B.cenocepaciaLMG 16659		26671758	64(128)	64(128)	>1024
	B. pyrrociniaLMG 21823		26671758	16(16)	16(16)	>1024
	B. pyrrociniaLMG 21824		26671758	16(16)	16(16)	>1024
	B. pyrrociniaLMG 14191		26671758	16(16)	16(16)	>1024
	B. anthinaLMG 16670		26671758	32(32)	16(16)	>1024
	B. anthinaLMG 20983		26671758	32(32)	16(16)	>1024
	B. stabilisLMG 14294		26671758	8(8)	4(4)	>1024
	B. stabilisLMG 18870		26671758	8(8)	4(4)	>1024
	B. stabilisLMG 1486		26671758	8(8)	4(4)	>1024
	B. gladioliLMG 2121		26671758	16(16)	32(32)	>1024
	B. gladioliLMG 2216		26671758	16(16)	32(32)	>1024
	B. gladioliLMG 18157		26671758	16(16)	32(32)	>1024
	B. cepaciaLMG 2161		26671758	32(32)	32(32)	>1024
	B. cepaciaLMG 1222		26671758	32(32)	32(32)	>1024
	B. dolosaLMG 21443		26671758	16(16)	8(8)	>1024
	B. dolosaLMG 24508		26671758	32(32)	16(16)	>1024
	B.vietnamiensisLMG 16232		26671758	16(32)	8(8)	>1024
	B. vietnamiensisLMG 10929		26671758	32(64)	8(16)	>1024
	B. vietnamiensisLMG 22486		26671758	32(32)	4 (4)	>1024
	E. cloacaeATCC 13047		20207761	8(8)	8(8)	>1024
	E. cloacaeEnC-Na-1		32218320	32(32)	16(16)	>1024
	E. cloacaeEnC-Na-2		32218320	32(32)	4(4)	>1024
	E. coliATCC 35218		32218320	2 (2)	4(4)	>1024
	E. coliATCC 25922		32218320	2 (2)	4(4)	>1024
	E. coliEC-Na-1		32218320	8(8)	2(2)	>1024
	E. coliEC-Na-2		32218320	8(8)	1(1)	>1024
	E. coliEC-Na-3		32218320	8(8)	1(1)	>1024
	E. coliEC-Na-4		32218320	8(8)	2(2)	>1024
GRAM NEGATIVE BACTERIA	K. aerogenesATCC 13048		32218320	32(32)	32 (64)	>1024
	K. pneumoniae ATCC 700603	ST392	32218320	128(128)	16 (16)	>1024
	K. pneumoniae KP-Mo-1	ST258	30061868	64(64)	16 (16)	>1024
	K. pneumoniaeKP-Mo-2	ST629	30061868	64(64)	16 (16)	>1024
	K. pneumoniaeKP-Mo-3	ST101	30061868	64(64)	16 (16)	>1024
	K. pneumoniaeKP-Mo-4	ST258	30061868	64(64)	16 (16)	>1024
	K. pneumoniaeKP-Mo-5	ST629	30061868	64(64)	16 (16)	>1024
	K. pneumoniaeKP-Mo-6	ST45	30061868	64(64)	16 (16)	>1024
	K. pneumoniaeKP-Mo-7	ST101	30061868	64(64)	16 (16)	>1024
	K. pneumoniaeKP-Mo-8	ST512	30061868	16 (16)	64 (128)	>1024
	K. pneumoniaeKP-Mo-9	ST392	30061868	64(64)	16 (16)	>1024
	K. pneumoniaeKP-Mo-10	ST258	30061868	64(64)	16 (16)	>1024
	K. pneumoniaeKP-Mo-11	ST512	30061868	16 (16)	64 (128)	>1024
	K. pneumoniaeKP-Mo-12	ST512	30061868	16 (16)	64 (128)	>1024
	K. pneumoniaeKP-Mo-13	ST258	30061868	16 (16)	64 (128)	>1024
	K. pneumoniaeKP-Mo-14	ST512	30061868	16 (16)	64 (128)	>1024
	K. pneumoniaeKP-Mo-15	ST512	30061868	16 (16)	64 (128)	>1024
	K. pneumoniaeKP-Mo-16	ST258	30061868	64(64)	16 (16)	>1024
	K. pneumoniaeKP-Mo-17	ST512	30061868	16 (16)	64 (128)	>1024
	K. pneumoniaeKP-Mo-18	ST258	30061868	64(64)	16 (16)	>1024
	K. pneumoniaeKP-Mo-19	ST512	30061868	16 (16)	64 (128)	>1024
	K. pneumoniaeKP-Mo-20	ST449	30061868	16 (16)	64 (128)	>1024
	K. pneumoniaeKP-Mo-21	ST512	30061868	16 (16)	64 (128)	>1024
	K. pneumoniaeKP-Mo-22	ST512	30061868	16 (16)	64 (128)	>1024
	K. pneumoniaeKP-Mo-23	ST258	30061868	64(64)	16 (16)	>1024
	K. pneumoniaeKP-Mo-24	ST512	30061868	16 (16)	64 (128)	>1024
	K. pneumoniaeKP-Mo-25	ST512	30061868	16 (16)	64 (128)	>1024
	K. pneumoniaeKP-Ao-3	ST101	26552763	64(64)	16 (16)	>1024
	K. pneumoniaeKP-Ao-55	ST1789	26552763	16 (16)	64 (128)	>1024
	K. pneumoniaeKP-Ao-14	ST101	26552763	64(64)	16 (16)	>1024
	K. pneumoniaeKP-Ao-4	ST101	26552763	64(64)	16 (16)	>1024
	K. pneumoniaeKP-Ao-5	ST1789	26552763	64(64)	16 (16)	>1024
	P. aeruginosaPAO1		32218320	16 (16)	64 (128)	>1024
	P. aeruginosaPA14		32218320	16 (32)	64 (64)	>1024
GRAM NEGATIVE BACTERIA	P. aeruginosaPA-Na-1		32218320	32(64)	64(128)	>1024
	P. aeruginosaPA-Na-2		32218320	32(64)	64(128)	>1024
	P. aeruginosaPA-Na-3		32218320	16(64)	64(64)	>1024
	P. aeruginosaRP73		32218320	32(32)	64(64)	>1024
	P. aeruginosaPA-Na-4		32218320	32(64)	128(128)	>1024
	P. aeruginosaPA-Na-5		32218320	32(64)	64(64)	>1024
	P. aeruginosaPA-Na-6		32218320	32(64)	128(128)	>1024
	P. aeruginosaPA-Na-7		32218320	16(32)	64(64)	>1024
	S. enterica serovar Enteritidis ATCC13076		15653930	4 (4)	16 (32)	>1024
	S. maltophiliaK279		20528935	128 (128)	16 (16)	>1024
	S. maltophilia61685		20528935	16(32)	16(16)	>1024
	S. maltophiliaOBGTC20		19025624	64(64)	32(64)	>1024
	S. maltophiliaOBGTC9		19025624	8(8)	8(16)	>1024
	S. maltophiliaOBGTC3		19025624	8(8)	8(8)	>1024
	S. maltophilia61601		20528935	64(64)	16(16)	>1024
	S. maltophiliaLMG 10991		20528935	64(64)	16(16)	>1024
	S. maltophiliaLMG 10853		20528935	8(8)	8(8)	>1024
	S. maltophiliaLMG 10871		20528935	16(32)	16(32)	>1024
GRAM POSITIVE BACTERIA	E. faecalisATCC 29212		32218320	32(32)	4(8)	>1024
	E. faecalis1070		32218320	16(16)	4(4)	>1024
	E. faecium648		32218320	4(8)	4(8)	>1024
	E. faeciumATCC 6057		32218320	8(8)	4 (4)	>1024
	S. aureusATCC 25923		32218320	1(2)	<1(<1)	>1024
	S. aureus60135		32218320	1(2)	<1(<1)	>1024
	S. aureusATCC 29213		32218320	1 (2)	1 (2)	>1024
	S. aureusATCC 43300		32218320	1 (2)	8 (16)	>1024
	S. epidermidisATCC 12228		32218320	1 (1)	0.5 (1)	>1024
YEASTS	C. albicansATCC 10231		34827334	16 (32)	4(4)	>1024
	C. albicans62033		34827334	16(16)	2(2)	>1024
	C. glabrata61112		34827334	16(16)	2(4)	>1024
	C. glabrata6115		34827334	16(16)	1(1)	>1024
	C. krusei81667		34827334	8(8)	1(1)	>1024
	C. krusei81288		34827334	8(8)	4(4)	>1024
	C. parapsilosis61446		34827334	32(32)	4(8)	>1024
	C. parapsilosis4609		34827334	64(64)	1(1)	>1024
	C. tropicalis61220		34827334	8(8)	1(1)	>1024
	C. tropicalis81419		34827334	8(8)	16(16)	>1024
	Abbreviations: MLST, Multi Locus Sequence Typing; ST, sequence type; PMID, PubMed Identifier; CHX, chlorhexidine; BZK, benzalkonium; RV, resveratrol. The numbers within the brackets indicate RV MIC, CHX and BZK MIC while the numbers outside the brackets indicate CHX and BZK MBC or MCF values, respectively, and are expressed in mg/L.
